# Supplementary material for: Reducing Oxygen Stress and Improving Hydrogen Availability Boosts Microbial Electrosynthesis by Clostridium ljungdahlii
Source: ChemSusChem. 2025 Sep 11;18(21):e202501118. doi: 10.1002/cssc.202501118 (PMC12584966; doi:10.1002/cssc.202501118)
Supplement: Supplementary file 1 — Supplementary Material [file CSSC-18-e202501118-s001.zip]

Archive with 2 entries (2 files):
- 3_Supporting Information_upload_for_production.docx
- CSSC.202501118-supp-0001-suppdata-S1.pdf
